# Supplementary material for: QADI as a New Method and Alternative to Kappa for Accuracy Assessment of Remote Sensing-Based Image Classification
Source: Sensors (Basel). 2022 Jun 14;22(12):4506. doi: 10.3390/s22124506 (PMC9230807; doi:10.3390/s22124506)
Supplement: Supplementary file 1 [file sensors-22-04506-s001.zip]

Archive with 2 entries (2 files):
- QADI Toolbox/QADI_Final_Ver1.0.tbx
- QADI Toolbox/QADI_Toolobox_Help.pdf
